# Supplementary material for: Targeting aberrant replication and DNA repair events for treating breast cancers
Source: Commun Biol. 2022 May 24;5:493. doi: 10.1038/s42003-022-03413-w (PMC9130234; doi:10.1038/s42003-022-03413-w)
Supplement: Supplementary file 3 — Supplementary Data 1 [file 42003_2022_3413_MOESM3_ESM.xlsx]

## Sheet: Fig 1
	Cell viability									Done
Fig 1b	MDA-MB-231	0	0	0	0	0.5 µM	0.5 µM	0.5 µM	0.5 µM	1 µM	1 µM	1 µM	1 µM	2 µM	2 µM	2 µM	2 µM	5 µM	5 µM	5 µM	5 µM	10 µM	10 µM	10 µM	10 µM
	24 hrs	100	100	100	100	81.9291	76.3253	78.9686	87.0571	67.9328	66.479	63.8754	69.3338	66.5451	69.7435	54.148	61.0074	69.0827	66.7566	72.704	56.1173	54.3727	48.5839	55.7472	50.7646
	48 hrs	100	100	100	100	52.4534	48.3267	56.7162	57.4721	51.7279	50.186	45.1674	47.2383	44.6081	46.1953	47.4802	46.0895	40.6023	44.1848	47.4953	46.422	26.9221	27.1035	28.3581	24.5035
	72 hrs	100	100	100	100	25.5039	28.8833	31.2451	32.8881	13.4428	14.0869	13.5548	12.5466	14.0216	15.926	14.0216	15.0204	16.094	15.9913	16.9622	15.1325	7.85095	8.95251	8.05633	8.29904
	MDA-MB-468	0	0	0	0	0.5 µM	0.5 µM	0.5 µM	0.5 µM	1 µM	1 µM	1 µM	1 µM	2 µM	2 µM	2 µM	2 µM	5 µM	5 µM	5 µM	5 µM	10 µM	10 µM	10 µM	10 µM
	24 hrs	100	100	100	100	88.9067	83.4546	85.2361	84.7521	63.2935	53.8482	54.7826	54.8835	45.1626	47.1592	57.4919	54.628	44.8197	49.3777	35.0383	36.7458	27.5291	34.998	29.1695	30.6686
	48 hrs	100	100	100	100	79.7495	84.3964	83.6574	69.4704	47.6074	39.2789	39.6784	35.9835	35.3111	26.7762	31.9025	34.7518	26.7563	22.9549	20.4184	17.1496	16.2575	17.1762	16.81	16.2508
	72 hrs	100	100	100	100	87.0474	100.419	94.7668	90.3379	59.8062	40.6184	41.7794	41.6265	21.187	17.8456	18.8763	16.0276	12.1028	12.1028	12.0462	10.081	12.5559	10.6133	13.5413	8.91996
	MCF7	0	0	0	0	0.5 µM	0.5 µM	0.5 µM	0.5 µM	1 µM	1 µM	1 µM	1 µM	2 µM	2 µM	2 µM	2 µM	5 µM	5 µM	5 µM	5 µM	10 µM	10 µM	10 µM	10 µM
	24 hrs	100	100	100	100	92.5745	94.107	98.118	92.9623	80.1631	84.2403	78.1198	75.594	65.3489	67.8558	68.2626	70.1451	57.4215	60.9879	60.373	62.5582	40.6681	39.8451	40.6586	42.7871
	48 hrs	100	100	100	100	78.2248	89.52	90.2174	88.7504	72.1323	67.9316	67.8835	61.791	45.2771	51.7864	51.4016	49.9026	26.1016	30.4947	30.1339	34.2304	17.0511	17.9729	17.7405	17.4439
	72 hrs	100	100	100	100	74.1825	90.636	90.346	89.7937	84.2286	82.6682	75.377	80.3137	56.783	58.2192	54.3457	41.3997	40.3502	44.7553	34.8196	39.784	10.2049	6.85622	8.6445	6.51789
	MCF10A	0	0	0	0	0.5 µM	0.5 µM	0.5 µM	0.5 µM	1 µM	1 µM	1 µM	1 µM	2 µM	2 µM	2 µM	2 µM	5 µM	5 µM	5 µM	5 µM	10 µM	10 µM	10 µM	10 µM
	24 hrs	100	100	100	100	101.722	97.5945	93.7499	97.2816	99.4402	95.658	102.312	91.5434	85.7051	91.9731	94.4858	94.7666	96.053	96.5847	96.3685	95.2731	94.9388	96.7522	95.5816	88.1955
	48 hrs	100	100	100	100	97.345	99.091	96.1898	98.8235	96.1581	98.4385	91.1584	96.7315	87.3407	95.4125	95.0729	91.7452	84.5662	90.0112	89.9567	87.3111	77.8008	87.5846	87.9939	85.008
	72 hrs	100	100	100	100	95.5759	98.3284	100.738	99.1053	96.7883	97.924	96.5046	97.3289	98.4185	96.9516	97.8263	98.3076	91.0277	90.2657	91.7005	90.7923	84.6045	87.1912	87.35	88.3944
Fig 1c
		MDA-MB-231-Colony formation
	Control	168	193	205	170
	CB (5 µg)	8	6	7	11
	CB (10 µg)	1	1	2	1
Fig 1e
		MDA-MB-231-Migration
	Control	165	183	185	160
	CB (5 µg)	10	12	11	10
	CB (10 µg)	0	1	3	1
		MDA-MB-231-Invasion
	Control	91	94	97	95
	CB (5 µg)	10	18	12	12
	CB (10 µg)	1	2	1	1

## Sheet: Fig 2
		CB Plasma concentration (n=2-4)		Figure 2b
				Time (Days)	Control								CB (1.5 mg/Kg)								CB (3 mg/Kg)
		Time (Hr) Conc. (ug/mL)		7	222.65	152.26	122.23	171.42	145.36	212.24	201.76	160.36	107.352	63.1075	74.4962	135.481	121.311	121.823	126.277	88.2501	222.81	153.62	173.51	200.11	150.84	182.41	175.62	102.53
		0 57.48		12	228.23	395.36	262.23	292.25	367.25	244.42	389.41	320.15	170.883	182.534	144.204	199.702	170.34	207.514	222.245	288.363	255.28	173.62	213.33	256.11	182.43	245.25	246.27	152.53
		0.25 40.86		17	300.15	412.36	512.32	367.84	481.34	354.71	422.47	554.34	299.465	304.968	258.75	442.065	232.607	306.73	127.085	319.06	274.92	186.76	233.33	316.11	205.45	315.24	258.32	174.82
		0.5 8.50		22	505.37	515.62	728.29	774.24	496.34	618.45	512.25	640.34	326.295	382.212	302.634	359.489	348.316	315.887	341.074	360.378	272.84	225.92	205.83	445.98	267.53	325.24	268.85	192.75
		1 3.32		27	812.43	880.21	824.45	715.21	628.56	683.59	985.65	592.25	473.879	634.902	577.841	832.324	610.007	454.032	651.496	503.382	338.32	342.21	324.67	321.22	335.64	515.32	367.23	215.67
		2 1.92 (omitted the 11.767 point) n=2		32	1038.34	963.32	1202.21	1082.41	834.56	875.32	1422.35	680.445	806.316	692.611	802.301	758.796	852.111	613.225	742.947	637.078	382.32	382.32	486.22	421.56	342.82	512.16	352.35	332.25
		25 0.10
		kel = 0.129 hr-		Figure 2c
		t1/2= 5.37 hr (last two terminal points)		Control	3.5	3.7	1.4	1.29	2.9	2.6	2.5	3.8
		AUC 0-25 (mcg/hr/mL) = 47.37		CB (1.5 mg/kg bw)	2.1	1.7	1.6	2.9	1.7	1.5	0.8	1.6
		AUC 0-Inf (mcg/hr/mL) = 48.04		CB (3 mg/kg bw)	0.5	1.2	1	1	1	1	0.8	1
		Cl (mL/hr/kg) = 62.45
		(Cl = Dose 3000mg/kg)/ AUC 0-inf 48.04 mcg/hr/mL)
139				Figure 2e
31				PDX (BCM-4013)	Tumor colume (Fold Change)
1.554				Days after transplantation	Control						CB (3 mg/kg bw)
57.1847				48	1	1	1	1	1	1	1	1	1	1	1	1	1
				60	3.04209	1.82172	1.8321	1.70608	1.81138	1.9694	1.06382	0.998548	2.6672	2.41768	2.22773	1.15387	1.25877
				72	3.96648	3.34118	2.60802	2.50605	3.10968	4.14957	1.5931	1.43042	4.20968	3.34573	2.84998	1.23657	2.31205
				84	5.05518	4.90641	4.81481	2.98852	4.00362	5.31321	2.31755	1.58999	6.86022	4.83459	3.62707	2.75728	3.53169
				96	5.38698	7.91686	5.7071	4.48821	9.05716	7.71564	3.31076	1.50054	7.7621	5.52938	5.26756	3.31967	4.32061
				108	10.8736	12.3846	8.26852	7.10538	14.6042	13.7187	5.46117	3.34339	15.877	9.8617	5.80681	5.55263	6.5545

## Sheet: Fig 3
			Figure 3b					Figure 3c
			Time (Days)	Control	CB			Time (Days)	Control	CB
			7					10
			14					20
			21					30
			28					40
			35	0	0			50
			35	0	0			60
			35	0	0			80
			35	0	0			90	0	0
			35	0	0			90	0	0
								90	0	0
								90	0	0
								90	0	0

## Sheet: Fig 4
	Figure 4b					Figure 4f
		TNBCPatient Explant					ER +ve Patient Explant
	Tumor Explant-Con	100	100	100		Con-Ki67	100	100
	Tumor Explant-CB	45	42	40		CB -Ki67	35	42
	Normal Explant-Con	10	9	9		Con- TUNEL	8	11
	Normal Explant-CB	10	8	9		CB -TUNEL	61	70
	Figure 4d					Figure 4h
		TNBCPatient Explant					WHIM20-ER+Y537S PDX Explant
	Tumor Explant-Con	12	11	12		Con-Ki67	100	100
	Tumor Explant-CB	63	72	65		CB -Ki67	50	45
	Normal Explant-Con	7	8	7		Con- TUNEL	9	10
	Normal Explant-CB	6	6	7		CB -TUNEL	38	37

## Sheet: Fig. 5
	Figure 5c
	CDC6
	1	1	1
	0.527424	0.599003	0.530575
	CDT1
	1	1	1
	0.52733	0.661204	0.575995
	MCM2
	1	1	1
	0.383759	0.330558	0.357424
	MCM4
	1	1	1
	0.466088	0.437226	0.423568
	GINS2
	1	1	1
	0.243092	0.192249	0.235811
	GINS4
	1	1	1
	0.332223	0.409667	0.397803
	WEE1
	1	1	1
	0.540315	0.607807	0.582979
	ATMN
	1	1	1
	0.772623	0.709472	0.677467

## Sheet: Fig. 6
			231 and MCF7 cell cycle
	Fig 6a									Figure 6c
		MDA-MB-231								MDA-MB-231
		G1	S	G2						Control	100	100	100	100
	Control	48.21	21.29	29.02						CB -1 µM	96.4353	91.7041	86.4451	89.3385
	Control	46.3	28.19	24.46						CB - 5 µM	58.8531	62.2222	57.3672	61.4598
	Control	47.32	24.65	26.14						CB- 10 µM	57.5171	50.8179	51.7237	52.1343
	CB	54.73	18.4	26.32
	CB	58.39	18.45	22.98
	CB	66.26	12.94	16.67						Figure 6c
										MDA-MB-468
										Control	100	100	100	100
										CB -1 µM	73.7048	81.3372	79.8827	67.3627
		MCF7								CB - 5 µM	65.0792	62.2874	65.5093	59.0029
		G1	S	G2						CB- 10 µM	43.6755	43.3441	48.3128	43.9961
	Control	58.7	18.64	12.46
	Control	63.38	18.45	13.56
	Control	56.44	19.88	11.97						Fig 6e
	CB	74.29	6.88	12.86
	CB	78.42	12.96	8.98							MDA-MB-231
	CB	70.7	10.05	9.46						Control	15.2	7.18	10.12
										CB	44.5	54.2	48.32
											MCF7
										Control	17.4	16.7	15.5
										CB	35.9	38.1	46.5

## Sheet: Fig. 7
	Figure 7b								Figure 7h
		MDA-MB-231								Sc	Sc +CB	SiBRCA1	SiBRCA1 + CB
				Con						100	66.6667	44.4444	0
		On going replication	21	14	20	10	18			100	51.8519	59.2593	7.40741
		Stalled replication	4	3	2	1	0			100	59.2593	51.8519	7.40741
				CB						100	37.037	88.8889	14.8148
		On going replication	5	8	9	8	6			100	37.037	88.8889	7.40741
		Stalled replication	4	4	12	6	11			100	37.037		66.6667
										100	29.6296
	Figure 7c
		HCC-1937							Figure 7i
				Con						Con	1	1	1
		On going replication	19	23	24	20	12			CB	0.38339	0.511187	0.377892
		Stalled replication	2	1	1	1	2
				CB
		On going replication	10	9	8	6	4
		Stalled replication	14	18	20	8	12		Figure 7k
										Con	100	100	100
										CB	100	50	50
	Figure 7e
		MDA-MB-231	53BP1 foci
		Con	5	6	5	6	8
		CB (5 µM)	27	20	22	24	16
		CB (10 µM)	38	42	42	44	41
		MCF7	53BP1 foci
		Con	7	10	8	9	9
		CB (5 µM)	27	24	28	26	34
		CB (10 µM)	38	42	42	44	41

## Sheet: Fig. 8
	Figure 8b
						Figure 8e
	Con	0.4	0.4	0.5
	CB	6.4	6.8	5.4		Time (Days)	CB	DOX
						7
						14		1
						21		1
	Figure 8c					21		1
						21		1
	Carbazole Blue (uM)	Fraction bound				28		1
	0.00038147	0	0	0		28		1
	0.000762939		0.133113	-0.0176829		35
	0.00152588	0.0685086	0.0114183	-0.00792683		42	0
	0.00305176		-0.0108173	-0.00762195		42	0
	0.00610352	0.0019735	0.0078125	0.000304878		42	0
	0.012207	0.0225543	0.00240385	-0.0106707		42	0
	0.0244141	0.0129687	-0.00180288	-0.00640244		42	0
	0.0488281	0.00817592	0.0063101	0.0167683		42	0
	0.0976562	0.00761207	-0.00360577	0.00640244
	0.195312	0.0171976	0.0180288	0.0112805
	0.390625	0.0338314	0.0324519	0.0219512
	0.78125	0.0265013	0.0402644	0.0253049		Figure 8f
	1.5625	0.0349591	0.0396635	0.0368902
	3.125	0.0741472	0.0655048	0.0567073		Time (Days)	Control					CB					DOX					CB + DOX
	6.25	0.112489	0.0814303	0.0542683		0	103.064	119.3	102.023	118.203	109.664	102.991	114.025	114.402	125.155	121.607	96.5795	110.241	134.983	120.367	136.297	120.99	96.3869	101.712	109.26	126.807
	12.5	0.428249	0.357572	0.266463		8	178.368	186.244	193.744	236.848	223.467	165.947	181.962	168.352	207.182	250.005	176.929	167.355	209.163	198.546	163.292	212.118	170.407	152.376	170.133	230.165
	25	0.586129	0.547476	0.414939		16	361.526	374.453	427.3	443.999	493.773	388.468	404.318	373.469	398.307	426.92	395.159	429.84	395.556	423.204	279.015	336.854	373.362	364.167	405.156	357.891
	50	0.568086	0.653546	0.558232		24	656.908	683.854	751.208	835.287	816.072	586.964	518.678	634.683	535.191	514.729	441.285	510.176	516.138	549.778	472.296	497.342	483.81	515.15	492.272	464.782
	100	1	1	1		32	1391.19	1289.43	1445.45	1232.03	1388.77	699.864	853.947	836.802	818.898	992.268	706.124	666.928	648.403	691.636	724.892	693.058	658.039	658.938	602.367	586.431
						37	1500.14	1473.48	1717.17	1688.31	1511.88	903.479	1051.43	1127.3	988.187	992.268	803.17	705.772	845.006	767.234	915.949	596.866	654.106	723.225	630.24	574.184
	Figure 8d
	Con	1	1
	CB	0.168245	0.192771

## Sheet: Table 1
		Table 1
			Con-1	Con-2	Con-3	Con-4	Con-5		CB-1	CB-2	CB-3	CB-4	CB-5
		CD3+	30.1	24.4	25.1	33	25.3	CD3+	26.3	31.9	29.5	25.6	31.8
		CD4+	71.9	74.6	71.7	73.8	75.5	CD4+	75	78.4	81.4	78.6	51
		CD8+	19.6	16.9	18.9	18.7	15.1	CD8+	17.2	15.4	9	13.1	20.8
		CD44+	98.6	98.7	98.4	97.4	98.5	CD44+	98.4	98.9	99.3	99	13.4

## Sheet: Suppl Fig 1
		Suppl Fig S1c
			MDA-MB-231
		Control	100	100	100	100
		Carbazole	69.3176	97.6727	84.9364	89.3895
		# 1	27.0851	27.171	27.1878	28.7367
		# 2	8.33497	9.28564	8.93013	8.57763
		# 3	8.11763	8.55917	9.06133	8.97602
		# 4	23.2695	25.1656	16.4445	19.0153
		# 5	10.4332	22.7151	31.8251	36.7483
		CB 5 uM	5.80172	2.74697	7.05468	6.34195

[truncated: 5 more sheets: Suppl Fig 2, Suppl Fig 5, Suppl Fig 6, Suppl Fig S9, Suppl Fig11]
