# Supplementary material for: Targeting aberrant replication and DNA repair events for treating breast cancers
Source: Commun Biol. 2022 May 24;5:493. doi: 10.1038/s42003-022-03413-w (PMC9130234; doi:10.1038/s42003-022-03413-w)
Supplement: Supplementary file 4 — Supplementary Data 2 [file 42003_2022_3413_MOESM4_ESM.xlsx]

## Sheet: Table 1
Supplementary Data 2: Differentially expressed genes derived from comparing CB treated MDA-MB-231 cells versus vehicle control.
uid	Gene Symbol	log2 - Mean CB 10uM	log2- Mean Control	logFC	P Value	adj_Pvalue	GO Terms
56	HS.508682	9.9	13.5	-3.607	1.62e-05	0.00652
312	IGFBP4	9.4	12.6	-3.221	0.000809	0.0193
149	MIR1978	11.1	13.7	-2.592	9.76e-05	0.00949
164	GINS2	9	11.4	-2.424	0.000128	0.0102	DNA replication
362	ID1	8.9	11.2	-2.343	0.00144	0.0254
299	KIF20A	8.3	10.5	-2.2	0.000705	0.0182
274	CCNA2	8.7	10.8	-2.112	0.000519	0.0161	cell division
238	UNG	9.6	11.6	-2	0.000332	0.0134
345	SNORA79	8	9.9	-1.953	0.0012	0.0233
115	ENG	7.6	9.6	-1.951	5.52e-05	0.00789
290	BIRC5	8.4	10.4	-1.942	0.000646	0.0175	cell division
228	TYMS	10	12	-1.939	0.000302	0.0131
411	TOP2A	9.7	11.6	-1.898	0.00311	0.0377
220	PBK	8.5	10.3	-1.833	0.000281	0.0128
244	CDCA3	7.8	9.6	-1.811	0.000344	0.0136	cell division
136	FAM83D	8.7	10.5	-1.808	8.3e-05	0.00901	cell division
176	RRM2	7.5	9.3	-1.777	0.000147	0.0104	DNA replication
428	CTGF	11.7	13.5	-1.771	0.00432	0.0449
69	DUT	8.2	9.9	-1.765	2.15e-05	0.00708	DNA replication
11	CENPM	8.6	10.4	-1.765	3.4e-06	0.00482
270	ENC1	8.6	10.3	-1.735	0.00051	0.0161
41	NUDT1	8.9	10.6	-1.724	1.05e-05	0.00651
137	CCNB1	8.6	10.3	-1.711	8.3e-05	0.00901	cell division
58	HIST1H2BK	10.1	11.8	-1.71	1.66e-05	0.00652
125	AURKA	10	11.7	-1.701	7.24e-05	0.00886	cell division
326	UHRF1	9.7	11.4	-1.696	0.000954	0.0207
202	DLGAP5	9.2	10.9	-1.693	0.000214	0.0119
174	TK1	8.7	10.4	-1.674	0.000146	0.0104
341	C8ORF55	8.7	10.4	-1.666	0.00115	0.0228
266	CDC25A	8.5	10.1	-1.618	0.00047	0.0154	cell division; DNA replication
247	FEN1	9.1	10.7	-1.601	0.000363	0.0138	DNA replication
151	FAM64A	8.2	9.8	-1.595	0.000103	0.00958	cell division
154	SOX9	7.8	9.3	-1.59	0.000106	0.00958
378	PCNA	10.1	11.7	-1.587	0.00188	0.0293	DNA replication
161	CCNF	8.3	9.9	-1.58	0.000113	0.00963	cell division
380	HJURP	8.9	10.5	-1.574	0.00193	0.0296
166	C13ORF3	7.6	9.2	-1.571	0.000134	0.0102
303	MCM10	8.4	9.9	-1.536	0.00073	0.0185	DNA replication; DNA replication initiation
279	CDC20	11.2	12.7	-1.531	0.000545	0.0163	cell division
112	TGOLN2	9.5	11	-1.524	5.35e-05	0.00789
35	ACOX2	7.7	9.3	-1.519	9.41e-06	0.00644
84	CCNE2	7.6	9.2	-1.518	3.18e-05	0.00783	cell division; DNA replication initiation
356	SKP2	9.5	11	-1.512	0.00137	0.0248
391	MCM2	8.5	10	-1.503	0.00216	0.0313	DNA replication; DNA replication initiation
284	SFRS7	8.9	10.4	-1.495	0.000576	0.0167
73	POLR2L	7.6	9.1	-1.488	2.46e-05	0.00755
294	WDR34	8.2	9.7	-1.482	0.000667	0.0177
251	TRIP13	9.4	10.9	-1.48	0.000372	0.014
158	LOC727803	10.3	11.8	-1.474	0.000111	0.00963
15	DHCR24	8.6	10	-1.469	3.58e-06	0.00482
132	KIF2C	8.2	9.7	-1.467	7.88e-05	0.00901	cell division
22	C16ORF33	9.3	10.7	-1.457	4.93e-06	0.00523
404	ICMT	8.1	9.5	-1.457	0.00285	0.036
246	DSCC1	8.4	9.9	-1.454	0.000358	0.0138	DNA replication
29	SCARNA13	7.9	9.4	-1.453	7.51e-06	0.00632
317	KRT80	8.7	10.2	-1.449	0.000838	0.0195
278	ID3	8.7	10.1	-1.444	0.00054	0.0163
181	OIP5	8.9	10.3	-1.442	0.000155	0.0107	cell division
241	LOC729816	9.9	11.4	-1.441	0.000337	0.0135
249	MAD2L1	9.6	11.1	-1.435	0.000367	0.0139	cell division
327	FASN	11	12.4	-1.431	0.000959	0.0207
77	CDCA8	8.3	9.7	-1.43	2.75e-05	0.00757	cell division
38	RANBP1	10.5	12	-1.424	9.68e-06	0.00644
30	SFRS3	8.6	10	-1.422	8.08e-06	0.00644
419	LOC399942	10.4	11.8	-1.417	0.00367	0.0413
346	ASF1B	8	9.4	-1.414	0.00121	0.0233
255	TMPO	7.9	9.3	-1.412	0.000403	0.0145
271	E2F2	7.3	8.7	-1.41	0.000513	0.0161
205	GTSE1	7.6	9	-1.405	0.000222	0.0121
157	C9ORF140	8.1	9.5	-1.401	0.000108	0.00963
264	MCM3	8.7	10.1	-1.39	0.000465	0.0154	DNA replication; DNA replication initiation
334	AURKB	9.1	10.5	-1.39	0.00105	0.0218
143	MCM5	8.3	9.7	-1.389	9.11e-05	0.00927	cell division; DNA replication; DNA replication initiation
222	NCAPD3	7.9	9.3	-1.382	0.000293	0.013	cell division
186	KIF11	7.8	9.2	-1.38	0.000181	0.0113	cell division
192	LOC727761	10.3	11.6	-1.376	0.000196	0.0116
129	GGCX	7.3	8.7	-1.374	7.67e-05	0.00897
144	RBM14	9.6	11	-1.372	9.18e-05	0.00927	DNA replication
9	LOC100132715	10.5	11.9	-1.37	3.12e-06	0.00482
200	PDXP	9.2	10.5	-1.369	0.000208	0.0117
375	SHMT1	8.6	10	-1.366	0.00173	0.028
3	PHF19	8.2	9.6	-1.365	1.05e-06	0.00482
95	GGH	9.7	11	-1.352	3.8e-05	0.00783
342	PSRC1	8.5	9.9	-1.351	0.00116	0.023	cell division
396	TFDP1	9.9	11.3	-1.35	0.00246	0.0335
197	ANLN	8.1	9.4	-1.349	0.000206	0.0117
389	COL4A1	8.3	9.6	-1.347	0.00215	0.0312
235	NUSAP1	9.9	11.2	-1.344	0.000315	0.0131
207	NCAPG	9.3	10.7	-1.337	0.000227	0.0121	cell division
4	LOC728285	7.6	8.9	-1.336	1.41e-06	0.00482
435	GMNN	8.5	9.8	-1.335	0.00475	0.0474
374	IRS1	8.3	9.6	-1.333	0.00161	0.0268
102	NMU	7.7	9	-1.328	4.45e-05	0.00783
92	CDC45L	9.6	10.9	-1.324	3.61e-05	0.00783
147	ZWINT	7.7	9	-1.324	9.7e-05	0.00949	cell division
387	NEK2	8.8	10.1	-1.317	0.00203	0.0304	cell division
146	LOC731314	9.8	11.1	-1.312	9.66e-05	0.00949
297	PRC1	9.9	11.2	-1.307	0.000697	0.0181
288	C14ORF106	8.6	9.9	-1.303	0.000623	0.0171
321	TACC3	8.1	9.4	-1.299	0.000918	0.0204	cell division
44	NOP56	11.6	12.9	-1.298	1.14e-05	0.00651
223	LIG1	8	9.3	-1.297	0.000293	0.013	cell division; DNA replication and repair
159	SUV39H1	8.6	9.9	-1.289	0.000111	0.00963
10	LOC388564	8.2	9.5	-1.286	3.38e-06	0.00482
234	FBXO5	9.1	10.4	-1.285	0.000311	0.0131	cell division
354	FOXM1	7.7	9	-1.284	0.00133	0.0243
353	F2RL1	9.9	11.2	-1.283	0.00133	0.0243
305	KIF4A	7.9	9.1	-1.281	0.00075	0.0186
381	SCARNA23	7.1	8.4	-1.265	0.00193	0.0296
397	LFNG	7.3	8.6	-1.256	0.00247	0.0335
196	STIL	8.2	9.4	-1.254	0.000202	0.0117
184	CENPF	8.2	9.5	-1.253	0.000166	0.0109	cell division
307	RFC5	9.5	10.7	-1.252	0.000757	0.0187	DNA replication
340	DNAJC9	10.6	11.9	-1.249	0.00114	0.0228
422	POLE2	9.5	10.7	-1.249	0.00375	0.0417	DNA replication; DNA replication initiation
206	CENPA	7.9	9.1	-1.247	0.000226	0.0121
401	NR2F2	8.7	9.9	-1.245	0.00261	0.0344
163	CDT1	8.1	9.3	-1.245	0.000125	0.0101	DNA replication
124	SAC3D1	9	10.3	-1.236	7.04e-05	0.00872	cell division
61	ZNF207	9.3	10.5	-1.233	1.78e-05	0.00683	cell division
237	MCM4	7.9	9.1	-1.231	0.000329	0.0134	DNA replication; DNA replication initiation
185	CCNB2	10.1	11.3	-1.225	0.000174	0.011	cell division
231	SPC24	8.1	9.3	-1.224	0.000307	0.0131	cell division
417	NDC80	7.9	9.2	-1.222	0.00354	0.0406	cell division
432	RACGAP1	9	10.2	-1.221	0.00456	0.0463
263	C6ORF173	9.5	10.7	-1.217	0.000454	0.0154
277	PGAM1	10.8	12	-1.216	0.00054	0.0163
364	RAD51AP1	8.7	9.9	-1.212	0.00145	0.0256	DNA repair
79	BCLAF1	10	11.2	-1.209	2.85e-05	0.00761
195	TMEM97	10.3	11.5	-1.208	0.0002	0.0117
361	LOC653874	8.9	10.1	-1.208	0.00143	0.0254
122	CTSC	9.7	10.9	-1.207	6.75e-05	0.00866
172	PXMP2	8.9	10.1	-1.206	0.00014	0.0102
127	BCYRN1	10.1	11.3	-1.203	7.55e-05	0.00897
7	ACAT2	10.7	11.9	-1.201	2.24e-06	0.00482
47	SIVA1	9	10.2	-1.199	1.26e-05	0.00652
101	DDX46	8.4	9.6	-1.195	4.43e-05	0.00783
256	BUB1	8.8	10	-1.193	0.000409	0.0146	cell division
189	TMEM165	7.5	8.7	-1.192	0.000191	0.0115
409	CEP55	9.9	11.1	-1.192	0.00308	0.0375
240	HADH	9.6	10.8	-1.189	0.000333	0.0134
203	DCK	8.8	10	-1.186	0.000219	0.012
412	RNF145	8.8	10	-1.183	0.00312	0.0378
173	POLA1	8.4	9.6	-1.179	0.000142	0.0103	DNA replication; DNA replication initiation
243	NUF2	8	9.2	-1.178	0.00034	0.0136	cell division
420	LOC100132240	7.8	9	-1.175	0.00371	0.0414
293	CTPS	8.8	9.9	-1.172	0.000663	0.0177
344	CNPY2	9.7	10.8	-1.17	0.00118	0.0232
155	LOC730534	12.2	13.4	-1.168	0.000106	0.00958
377	PLK4	8.3	9.5	-1.167	0.00176	0.0283
226	HIST1H4C	13.2	14.4	-1.165	0.0003	0.0131
383	TUBB	11	12.2	-1.165	0.00196	0.0298	cell division
281	SMC4	9.1	10.2	-1.164	0.000561	0.0165	cell division
126	CENPE	8.1	9.3	-1.158	7.3e-05	0.00888	cell division
218	SERTAD4	7.4	8.5	-1.15	0.000272	0.0128
276	LDHA	12.2	13.4	-1.149	0.000535	0.0163
367	CAV1	10.1	11.3	-1.149	0.00153	0.0261
66	C18ORF56	8.1	9.2	-1.146	2.07e-05	0.00708
117	PPIL5	9.9	11	-1.143	5.66e-05	0.00802
358	TUBA1A	11.3	12.5	-1.137	0.0014	0.025	cell division
304	PLXNA2	7.2	8.4	-1.13	0.000736	0.0185
215	WDR51A	9.7	10.8	-1.126	0.000261	0.0127
318	SGK	9.9	11	-1.123	0.000843	0.0196
329	PRAGMIN	8.7	9.9	-1.121	0.000992	0.0212
350	C16ORF35	9.4	10.5	-1.121	0.00129	0.0241
369	C1ORF133	8.6	9.7	-1.119	0.00156	0.0264
128	CDC25B	9.2	10.4	-1.116	7.58e-05	0.00897	cell division
57	PIGQ	7.9	9	-1.113	1.64e-05	0.00652
347	FAM111A	8.2	9.3	-1.112	0.00122	0.0235	DNA replication
351	PLAC8	9.9	11	-1.11	0.0013	0.0241
162	BRI3BP	7.8	8.9	-1.11	0.000119	0.00984
219	TAX1BP3	10.6	11.7	-1.108	0.000273	0.0128
131	TPX2	9.5	10.6	-1.108	7.84e-05	0.00901	cell division
111	POLA2	8.3	9.4	-1.108	5.24e-05	0.00789	DNA replication; DNA replication initiation
280	LOC728138	8.4	9.5	-1.104	0.000547	0.0164
433	TTK	8.3	9.4	-1.103	0.0046	0.0465
81	CDKN3	10.8	11.9	-1.102	2.96e-05	0.00769
392	RPA1	9.1	10.2	-1.102	0.00231	0.0323	DNA replication
434	SLC25A3	12.4	13.5	-1.101	0.00464	0.0468
43	TUBB2C	11.9	13	-1.099	1.14e-05	0.00651
386	SGK1	9.4	10.5	-1.098	0.00202	0.0303
49	MPP4	8.2	9.3	-1.093	1.38e-05	0.00652
89	SIVA	8.9	10	-1.091	3.48e-05	0.00783
352	SCARNA18	7.5	8.6	-1.086	0.00132	0.0242
394	PSME3	9.6	10.7	-1.082	0.00234	0.0326
268	HELLS	8.1	9.2	-1.081	0.000506	0.0161	cell division
363	SFRS10	10.4	11.4	-1.08	0.00145	0.0255
355	GOLM1	8.3	9.4	-1.073	0.00136	0.0247
183	THOC4	9.1	10.2	-1.066	0.000164	0.0109
343	LOC730525	7.8	8.8	-1.066	0.00118	0.0232
262	RDH11	10.4	11.5	-1.064	0.00045	0.0153
287	CHST7	8.7	9.8	-1.064	0.00061	0.0171
133	IDI1	7.8	8.9	-1.06	8.1e-05	0.00901
114	ATP5J2	10.9	11.9	-1.058	5.52e-05	0.00789
306	KIF22	9.2	10.3	-1.058	0.000752	0.0186
348	HMMR	8.2	9.3	-1.056	0.00124	0.0237
328	CEP78	8.6	9.6	-1.055	0.00099	0.0211
337	DBI	11.5	12.5	-1.055	0.0011	0.0224
190	SPC25	7.8	8.8	-1.053	0.000192	0.0115	cell division
130	CHAF1B	8	9.1	-1.051	7.82e-05	0.00901	DNA replication
430	PLOD3	9.8	10.8	-1.048	0.00454	0.0462
40	HMGCR	9.1	10.2	-1.046	1.02e-05	0.00651
314	NEIL3	7.4	8.4	-1.046	0.000815	0.0193
388	LOC402644	10.1	11.1	-1.044	0.00213	0.0311
376	GLT25D1	9.2	10.3	-1.043	0.00176	0.0282
393	CCDC99	9.2	10.3	-1.042	0.00233	0.0325
116	H2AFZ	12.9	13.9	-1.041	5.54e-05	0.00789
201	POLR3K	8.3	9.4	-1.041	0.000212	0.0118
179	MCM7	11.9	12.9	-1.038	0.000151	0.0106	DNA replication; DNA replication initiation
123	DONSON	8.1	9.1	-1.038	6.86e-05	0.00867
229	CDCA2	7.5	8.5	-1.036	0.000303	0.0131	cell division
193	DSN1	8.3	9.4	-1.036	0.000197	0.0116	cell division
99	KIF15	7.6	8.6	-1.035	4.17e-05	0.00783
239	EXO1	7.3	8.3	-1.031	0.000333	0.0134	DNA repair
68	LOC644422	8.9	10	-1.031	2.13e-05	0.00708
145	HMGCS1	9.1	10.1	-1.03	9.38e-05	0.00942
182	CDC25C	7.6	8.6	-1.021	0.000164	0.0109	cell division; DNA replication
283	KIAA2013	8.4	9.4	-1.021	0.000566	0.0166
399	PGAM4	11	12	-1.021	0.00251	0.0337
70	PKMYT1	7.6	8.6	-1.021	2.3e-05	0.00738
339	SNORD110	7.8	8.8	-1.02	0.00111	0.0225
320	PAQR4	8.9	10	-1.019	0.000889	0.0201
106	LOC134997	12.8	13.8	-1.017	4.9e-05	0.00783
431	TMEM4	9	10	-1.016	0.00455	0.0462
52	UBE2C	7.1	8.1	-1.016	1.48e-05	0.00652	cell division
332	EFHD2	10.6	11.6	-1.016	0.00105	0.0218
59	LOC441481	8.7	9.7	-1.016	1.66e-05	0.00652
427	ATP6V0E2	9.8	10.9	-1.015	0.00426	0.0446
269	TGM2	7.8	8.8	-1.014	0.00051	0.0161
382	LOC100132299	9	10	-1.014	0.00194	0.0297
233	LOC651816	11.3	12.3	-1.013	0.000309	0.0131
91	SPRY1	8.9	9.9	-1.012	3.58e-05	0.00783
437	THBS1	7.7	8.7	-1.01	0.0051	0.0493
261	NCAPD2	9.5	10.5	-1.009	0.000427	0.0149	cell division
338	LOC732007	10.6	11.6	-1.008	0.00111	0.0225
300	HNRNPAB	11	12	-1.007	0.000708	0.0182
177	LOC731049	11.9	12.9	-1.006	0.000148	0.0104
330	ASPM	9.2	10.2	-1.005	0.000998	0.0212
232	BARD1	8	9	-1.004	0.000308	0.0131	DNA replication
333	CBX2	8.4	9.4	-1.004	0.00105	0.0218
313	STMN1	9.6	10.6	-1.001	0.00081	0.0193
20	SDSL	10.6	9.6	1.001	4.21e-06	0.00482
292	BLVRB	8.9	7.9	1.001	0.00066	0.0176
74	IFI16	10.7	9.7	1.001	2.63e-05	0.00757
379	FRMD6	10.7	9.6	1.003	0.00192	0.0295
118	MAP1B	9.9	8.9	1.005	5.75e-05	0.00806
319	CHMP1B	10.6	9.6	1.005	0.000852	0.0196	cell division
316	LOC392437	14.4	13.4	1.007	0.000831	0.0195
150	ZCCHC7	10.1	9.1	1.009	0.000101	0.00958
289	CEBPG	11	10	1.01	0.000643	0.0174
80	TMEM144	9.5	8.5	1.011	2.95e-05	0.00769
53	ANKRA2	9	8	1.011	1.54e-05	0.00652
286	ALDH2	10.4	9.4	1.019	0.000584	0.0167
359	RGS17	9.7	8.7	1.019	0.00142	0.0252
54	TRA1P2	8.9	7.9	1.021	1.59e-05	0.00652
110	RPS6KA2	9.6	8.6	1.023	5.17e-05	0.00789
64	HSP90B1	13.8	12.7	1.025	1.93e-05	0.00708
410	TMBIM1	9.7	8.6	1.03	0.00309	0.0376
285	CCDC130	10.6	9.5	1.03	0.000583	0.0167
139	TIPARP	11.1	10.1	1.03	8.4e-05	0.00901
119	C17ORF28	8.1	7.1	1.036	5.82e-05	0.00806
191	RINL	8.4	7.4	1.038	0.000193	0.0115
366	SLFN5	8.5	7.5	1.039	0.00152	0.0261
426	ZBTB43	9.5	8.5	1.039	0.0042	0.0443
55	C4ORF34	10.3	9.2	1.044	1.62e-05	0.00652
96	MVP	9.2	8.2	1.049	3.81e-05	0.00783
24	C11ORF54	9.8	8.8	1.053	6.44e-06	0.00619
390	ZSCAN18	10.2	9.2	1.057	0.00216	0.0313
90	CYFIP2	9.3	8.2	1.058	3.53e-05	0.00783
357	RIOK3	10.4	9.4	1.059	0.00139	0.0249
405	RPL12P6	11.5	10.4	1.062	0.00288	0.0361
86	CTBS	10.5	9.4	1.08	3.3e-05	0.00783
425	C1ORF71	10.2	9.1	1.08	0.00401	0.043
188	DYNC2LI1	9.6	8.5	1.082	0.00019	0.0115
413	GFPT1	9.4	8.4	1.085	0.00319	0.0383
12	TMEM205	10.8	9.7	1.087	3.47e-06	0.00482
335	ERRFI1	12.5	11.4	1.088	0.00105	0.0218
210	TAF1D	9.7	8.6	1.102	0.000238	0.0122
134	C14ORF179	11	9.9	1.105	8.21e-05	0.00901
295	LAMC2	10.5	9.4	1.11	0.000685	0.0179
76	CCNB1IP1	11.4	10.2	1.111	2.73e-05	0.00757
100	FBXO32	10.2	9.1	1.111	4.18e-05	0.00783
414	C10ORF35	9.4	8.3	1.12	0.00319	0.0383
230	ARFGAP3	10	8.9	1.121	0.000304	0.0131
213	AMT	8.7	7.6	1.133	0.000255	0.0126
204	LOC390530	9.8	8.6	1.137	0.000222	0.0121
250	FBXL13	9	7.9	1.139	0.000371	0.014
141	P2RX4	9.3	8.2	1.14	8.81e-05	0.00917
208	MXD1	9	7.8	1.143	0.00023	0.0122
19	C15ORF48	9.7	8.6	1.151	3.97e-06	0.00482
296	SNHG8	11.6	10.4	1.154	0.000694	0.018
248	LOC642567	8.7	7.5	1.155	0.000363	0.0138
198	HLA-B	10.4	9.3	1.155	0.000206	0.0117
212	P4HA2	10.3	9.1	1.161	0.000254	0.0126
436	ZNF697	10	8.8	1.162	0.00479	0.0476
82	ZNF277	10.2	9	1.163	2.99e-05	0.00769
259	SERPINB2	14.2	13	1.168	0.000419	0.0148
373	ZNF581	10.9	9.7	1.173	0.00159	0.0267
199	PIR	9.9	8.7	1.173	0.000208	0.0117
421	C17ORF91	9.6	8.4	1.174	0.00371	0.0414
372	ZNF419	9.9	8.7	1.176	0.00158	0.0265
365	DNAJB2	10.7	9.5	1.177	0.00146	0.0256
385	ZSWIM4	9.8	8.6	1.18	0.002	0.0302
171	HOXD1	9.6	8.4	1.182	0.00014	0.0102
46	DUSP5	12.6	11.4	1.187	1.2e-05	0.00652
170	LOC283953	9.3	8.1	1.187	0.00014	0.0102
253	ACTA2	9.7	8.5	1.188	0.000395	0.0143
175	AKR1C3	10.8	9.6	1.191	0.000146	0.0104
406	MIR1275	8.4	7.2	1.196	0.00304	0.0372
63	WIPI1	10.1	8.9	1.198	1.84e-05	0.00683
275	PPP1R15A	13	11.8	1.201	0.000526	0.0162
16	KYNU	12.6	11.4	1.207	3.69e-06	0.00482
78	CLIP4	9.5	8.3	1.209	2.79e-05	0.00757
424	ZC3H12A	9.4	8.2	1.224	0.00397	0.0428
8	MMP1	14.1	12.9	1.233	3.11e-06	0.00482
120	IFFO1	10.1	8.8	1.241	5.98e-05	0.00819
72	ATP9A	9.7	8.4	1.264	2.45e-05	0.00755
2	MT1X	14.5	13.2	1.264	9.87e-07	0.00482
407	NFIL3	9.9	8.7	1.27	0.00305	0.0373
14	PABPC1L	11.5	10.2	1.272	3.56e-06	0.00482
65	TINF2	10.7	9.4	1.275	1.98e-05	0.00708
187	TXNIP	12.7	11.4	1.278	0.000187	0.0115
349	DUSP10	9.3	8	1.279	0.00127	0.0239
178	RBCK1	10.9	9.7	1.28	0.000149	0.0105
142	CEBPB	13.8	12.5	1.282	9.1e-05	0.00927
265	ADAM17	9.8	8.5	1.283	0.000469	0.0154
211	KLF6	12.2	10.9	1.287	0.000243	0.0124
310	CDKN1A	12.8	11.5	1.29	0.000783	0.019
88	YPEL5	10.8	9.5	1.308	3.47e-05	0.00783
301	SLC25A37	11.2	9.9	1.308	0.000724	0.0185
368	BCL6	9.3	7.9	1.315	0.00155	0.0263
315	CEBPD	9.8	8.5	1.316	0.000829	0.0195
245	S100P	8.3	7	1.317	0.000355	0.0138
439	LRRC49	9.3	7.9	1.318	0.00516	0.0497
242	TRAF3IP2	10.3	9	1.321	0.000337	0.0135
98	DHRS7	12.1	10.8	1.322	4.04e-05	0.00783
165	IER3	14.2	12.9	1.324	0.000131	0.0102
371	DUSP28	10.1	8.7	1.356	0.00157	0.0265
37	ASS1	10.3	8.9	1.356	9.57e-06	0.00644
298	ASGR1	10.7	9.4	1.376	0.000703	0.0182
216	CLDN7	9.4	8	1.385	0.000261	0.0127
109	CD68	12.8	11.4	1.391	5.08e-05	0.00789
160	RHOB	10.3	8.9	1.395	0.000112	0.00963
322	MATK	8.7	7.3	1.4	0.000918	0.0204
32	CLDN1	9.3	7.9	1.401	8.4e-06	0.00644
260	GK	9.7	8.3	1.405	0.000421	0.0148
167	GADD45A	10.3	8.9	1.405	0.000136	0.0102
33	ZC3H12C	10.8	9.4	1.406	8.57e-06	0.00644
27	RILPL1	10.1	8.7	1.422	6.92e-06	0.00619
31	SQSTM1	14.5	13.1	1.429	8.19e-06	0.00644
311	RCAN1	10.5	9.1	1.435	0.000799	0.0192
360	PANX2	9.3	7.9	1.438	0.00142	0.0252
169	AGR2	8.8	7.4	1.441	0.000139	0.0102
370	IL13RA2	10.1	8.6	1.442	0.00156	0.0264
402	DNAJB9	9.9	8.5	1.451	0.00268	0.0349
51	KLF9	10.2	8.7	1.452	1.42e-05	0.00652
415	IFIT1	10	8.5	1.462	0.00328	0.0389
36	LY96	11.1	9.7	1.463	9.44e-06	0.00644
67	C5ORF41	8.9	7.4	1.495	2.11e-05	0.00708
408	ATF3	9.4	7.9	1.498	0.00308	0.0375
39	ABCC3	9.3	7.7	1.519	9.97e-06	0.00648
325	SRXN1	11.5	10	1.53	0.000947	0.0207
104	SLC2A3	11	9.5	1.538	4.72e-05	0.00783
398	FLJ35767	8.6	7.1	1.545	0.00248	0.0336
23	TXNRD1	11.3	9.7	1.547	5.94e-06	0.00607
180	FERMT3	9.1	7.5	1.549	0.000152	0.0106
309	OKL38	10.6	9.1	1.572	0.000776	0.0189
214	LOC653506	9.4	7.8	1.575	0.000258	0.0127
26	HERPUD1	11	9.5	1.579	6.87e-06	0.00619
62	NCRNA00219	11.8	10.2	1.582	1.8e-05	0.00683
217	AKR1C4	9.8	8.2	1.587	0.000263	0.0127
21	ATP6V0A1	12.1	10.5	1.597	4.72e-06	0.0052
50	TIGA1	12.2	10.6	1.611	1.38e-05	0.00652
221	TM4SF19	11	9.4	1.617	0.000288	0.013
138	FTHL2	12.8	11.2	1.633	8.35e-05	0.00901
194	MT1E	9.1	7.4	1.646	0.000199	0.0117
13	NCF2	8.9	7.3	1.649	3.48e-06	0.00482
272	LOC441019	12.3	10.6	1.654	0.000515	0.0161
168	LARP6	10.8	9.1	1.663	0.000137	0.0102
48	FTHL12	13.9	12.2	1.678	1.26e-05	0.00652
87	FTHL11	13.2	11.5	1.678	3.33e-05	0.00783
140	NSMAF	11.7	10	1.689	8.55e-05	0.00906
384	IL32	9.7	8	1.689	0.00197	0.0299
113	IFIT3	10	8.3	1.689	5.44e-05	0.00789
273	USP36	9.6	7.9	1.7	0.000517	0.0161
336	MIR302C	9.3	7.6	1.71	0.00109	0.0224
225	HSPA5	11.5	9.8	1.746	0.000297	0.0131
121	IRAK2	10.5	8.8	1.753	6.68e-05	0.00861
34	MTE	13.9	12.1	1.763	8.8e-06	0.00644
152	OSCAR	9.2	7.4	1.767	0.000105	0.00958
5	TGIF1	10.4	8.7	1.771	1.53e-06	0.00482
282	MAFF	9.3	7.5	1.78	0.000564	0.0166
108	CXCL1	12.3	10.5	1.797	5e-05	0.00783
156	GABARAPL1	9.9	8	1.818	0.000107	0.00958
135	MT1G	12.2	10.3	1.823	8.29e-05	0.00901
438	ZFP36	10.5	8.6	1.83	0.00514	0.0496
97	UCN	9.7	7.8	1.833	3.94e-05	0.00783
71	LOC729009	12.6	10.8	1.836	2.42e-05	0.00755
400	ZFAND2A	10.8	8.9	1.858	0.00255	0.034
25	FTHL8	13.4	11.5	1.892	6.6e-06	0.00619
429	SAT1	13.1	11.1	1.936	0.00454	0.0462
291	TRIB3	12.3	10.3	1.989	0.000648	0.0175
423	IFI44	12	10	1.99	0.00385	0.0423
94	FTHL3	11.6	9.6	2.002	3.73e-05	0.00783
323	CYP4B1	9.5	7.4	2.056	0.000927	0.0205
302	LOC643031	12.7	10.7	2.077	0.000727	0.0185
227	NAMPT	11.3	9.3	2.094	0.0003	0.0131
85	UPP1	12.3	10.2	2.11	3.21e-05	0.00783
418	MT1H	9.4	7.3	2.122	0.00366	0.0412
267	IFIT2	10.5	8.4	2.127	0.000491	0.0159
83	FTH1	12.2	10.1	2.15	3.14e-05	0.00783
416	CSF3	9.8	7.6	2.183	0.00352	0.0405
254	ISG20	11.9	9.7	2.189	0.000399	0.0144
42	C20ORF127	13.2	11	2.211	1.12e-05	0.00651
403	PLA2G4A	9.8	7.6	2.24	0.0028	0.0357
395	LOC338758	10.9	8.6	2.265	0.00237	0.0327
252	CSF2	11.8	9.5	2.305	0.000388	0.0142
105	IL1B	12.7	10.4	2.321	4.73e-05	0.00783
257	MT1F	12.1	9.7	2.363	0.00041	0.0146
17	PTPRR	9.6	7.2	2.372	3.75e-06	0.00482
308	NFKBIZ	11.5	9.2	2.389	0.000761	0.0187
209	SLC25A24	11.2	8.7	2.447	0.000234	0.0122
103	DDIT4	12.5	10	2.497	4.55e-05	0.00783
45	IL8	14.3	11.7	2.606	1.16e-05	0.00651
236	C21ORF7	10.6	8	2.659	0.000327	0.0133
258	HSPA1B	13.7	11	2.703	0.000416	0.0147
331	BEX2	10.4	7.7	2.719	0.00101	0.0213
18	ALOX5AP	10.3	7.5	2.812	3.83e-06	0.00482
1	TRIML2	12	9.2	2.854	1.45e-07	0.00415
60	SCG5	10.5	7.6	2.908	1.66e-05	0.00652
6	PTGS2	13.3	10.4	2.912	1.78e-06	0.00482
148	CCL20	11.5	8.5	2.993	9.73e-05	0.00949
224	GDF15	11	7.9	3.132	0.000294	0.013
75	SOD2	13.5	10.3	3.14	2.64e-05	0.00757
28	SUNC1	10.6	7.4	3.152	7.4e-06	0.00632
153	DDIT3	11.5	8.1	3.45	0.000106	0.00958
324	IL24	11.7	8.1	3.506	0.000942	0.0206
107	CXCL2	12.8	9	3.803	4.91e-05	0.00783
93	IL6	12.1	8.2	3.919	3.73e-05	0.00783
